# Supplementary material for: Mungbean DIRIGENT Gene Subfamilies and Their Expression Profiles Under Salt and Drought Stresses
Source: Front Genet. 2021 Sep 22;12:658148. doi: 10.3389/fgene.2021.658148 (PMC8493098; doi:10.3389/fgene.2021.658148)
Supplement: Supplementary file 1 [file Table3.XLSX]

## Sheet: cis-acting elements
Table S2 Cis-acting elements identified in each VrDIR promoter regions
Classification of cis-elements	Name of cis-elements	Functions of the cis-elements	VrDIR genes
CAAT-box	promoter-related elements	common cis-acting element in promoter and enhancer regions	VrDIR1	VrDIR2	VrDIR3	VrDIR4	VrDIR5	VrDIR6	VrDIR7	VrDIR8	VrDIR9	VrDIR10	VrDIR11	VrDIR12	VrDIR13	VrDIR14	VrDIR15	VrDIR16	VrDIR17	VrDIR18	VrDIR19	VrDIR20	VrDIR21	VrDIR22	VrDIR23	VrDIR24	VrDIR25	VrDIR26	VrDIR27	VrDIR28	VrDIR29	VrDIR30	VrDIR31	VrDIR32	VrDIR33	VrDIR34	VrDIR35	VrDIR36	VrDIR37
TATA-box	promoter-related elements	core promoter element around -30 of transcription start	VrDIR1	VrDIR2	VrDIR3	VrDIR4	VrDIR5	VrDIR6	VrDIR7	VrDIR8	VrDIR9	VrDIR10	VrDIR11	VrDIR12	VrDIR13	VrDIR14	VrDIR15	VrDIR16	VrDIR17	VrDIR18	VrDIR19	VrDIR20	VrDIR21	VrDIR22	VrDIR23	VrDIR24	VrDIR25	VrDIR26	VrDIR27	VrDIR28	VrDIR29	VrDIR30	VrDIR31	VrDIR32	VrDIR33	VrDIR34	VrDIR35	VrDIR36	VrDIR37
MYC	other elements	uknown	VrDIR1	VrDIR2	VrDIR3	VrDIR4	VrDIR5	VrDIR6	VrDIR7	VrDIR8	VrDIR9	VrDIR10	VrDIR11	VrDIR12	VrDIR13	VrDIR14	VrDIR15	VrDIR16	VrDIR17	VrDIR18	VrDIR19	VrDIR20	VrDIR21	VrDIR22	VrDIR23	VrDIR24	VrDIR25	VrDIR26	VrDIR27	VrDIR28	VrDIR29	VrDIR30	VrDIR32	VrDIR33	VrDIR34	VrDIR35	VrDIR36	VrDIR37
Unnamed__4	other elements	uknown	VrDIR1	VrDIR2	VrDIR3	VrDIR4	VrDIR5	VrDIR6	VrDIR7	VrDIR8	VrDIR9	VrDIR10	VrDIR11	VrDIR12	VrDIR13	VrDIR14	VrDIR16	VrDIR17	VrDIR18	VrDIR19	VrDIR20	VrDIR21	VrDIR22	VrDIR23	VrDIR24	VrDIR25	VrDIR26	VrDIR27	VrDIR28	VrDIR29	VrDIR30	VrDIR31	VrDIR32	VrDIR33	VrDIR34	VrDIR35	VrDIR36	VrDIR37
MYB	other elements	uknown	VrDIR1	VrDIR2	VrDIR3	VrDIR4	VrDIR5	VrDIR6	VrDIR7	VrDIR8	VrDIR9	VrDIR10	VrDIR11	VrDIR12	VrDIR14	VrDIR15	VrDIR16	VrDIR17	VrDIR18	VrDIR19	VrDIR20	VrDIR21	VrDIR22	VrDIR23	VrDIR24	VrDIR26	VrDIR27	VrDIR28	VrDIR29	VrDIR30	VrDIR31	VrDIR32	VrDIR33	VrDIR34	VrDIR35	VrDIR36	VrDIR37
AT~TATA-box	other elements	uknown	VrDIR1	VrDIR2	VrDIR3	VrDIR5	VrDIR6	VrDIR7	VrDIR8	VrDIR10	VrDIR11	VrDIR12	VrDIR13	VrDIR14	VrDIR15	VrDIR16	VrDIR17	VrDIR18	VrDIR19	VrDIR20	VrDIR21	VrDIR22	VrDIR23	VrDIR24	VrDIR25	VrDIR26	VrDIR27	VrDIR28	VrDIR29	VrDIR31	VrDIR32	VrDIR33	VrDIR34	VrDIR35	VrDIR36	VrDIR37
ERE	other elements	uknown	VrDIR1	VrDIR2	VrDIR3	VrDIR4	VrDIR5	VrDIR6	VrDIR7	VrDIR8	VrDIR9	VrDIR10	VrDIR11	VrDIR12	VrDIR13	VrDIR14	VrDIR15	VrDIR16	VrDIR17	VrDIR19	VrDIR21	VrDIR22	VrDIR23	VrDIR24	VrDIR25	VrDIR26	VrDIR27	VrDIR28	VrDIR29	VrDIR30	VrDIR31	VrDIR33	VrDIR34	VrDIR35	VrDIR36
ABRE	hormone-responsive elements	cis-acting element involved in the abscisic acid responsiveness	VrDIR1	VrDIR2	VrDIR4	VrDIR5	VrDIR6	VrDIR7	VrDIR8	VrDIR9	VrDIR10	VrDIR11	VrDIR12	VrDIR13	VrDIR14	VrDIR15	VrDIR16	VrDIR18	VrDIR20	VrDIR21	VrDIR22	VrDIR23	VrDIR24	VrDIR25	VrDIR26	VrDIR27	VrDIR29	VrDIR30	VrDIR32	VrDIR33	VrDIR34	VrDIR35	VrDIR36	VrDIR37
Box 4	light-responsive elements	part of a conserved DNA module involved in light responsiveness	VrDIR1	VrDIR2	VrDIR3	VrDIR5	VrDIR6	VrDIR7	VrDIR9	VrDIR11	VrDIR12	VrDIR13	VrDIR15	VrDIR16	VrDIR17	VrDIR19	VrDIR20	VrDIR21	VrDIR23	VrDIR24	VrDIR25	VrDIR26	VrDIR27	VrDIR28	VrDIR29	VrDIR30	VrDIR31	VrDIR32	VrDIR33	VrDIR34	VrDIR35	VrDIR36	VrDIR37
ARE	environmental stress-related elements	cis-acting regulatory element essential for the anaerobic induction	VrDIR1	VrDIR2	VrDIR3	VrDIR4	VrDIR5	VrDIR8	VrDIR9	VrDIR10	VrDIR11	VrDIR12	VrDIR13	VrDIR14	VrDIR15	VrDIR16	VrDIR17	VrDIR18	VrDIR22	VrDIR23	VrDIR24	VrDIR25	VrDIR26	VrDIR27	VrDIR28	VrDIR29	VrDIR30	VrDIR32	VrDIR34	VrDIR36	VrDIR37
G-box	light-responsive elements	cis-acting regulatory element involved in light responsiveness	VrDIR1	VrDIR2	VrDIR4	VrDIR5	VrDIR6	VrDIR7	VrDIR8	VrDIR9	VrDIR10	VrDIR11	VrDIR13	VrDIR15	VrDIR16	VrDIR18	VrDIR20	VrDIR21	VrDIR22	VrDIR23	VrDIR24	VrDIR25	VrDIR26	VrDIR27	VrDIR29	VrDIR30	VrDIR32	VrDIR33	VrDIR35	VrDIR37
GT1-motif	light-responsive elements	light responsive element	VrDIR2	VrDIR3	VrDIR4	VrDIR5	VrDIR6	VrDIR7	VrDIR10	VrDIR11	VrDIR13	VrDIR15	VrDIR16	VrDIR18	VrDIR19	VrDIR20	VrDIR21	VrDIR22	VrDIR23	VrDIR26	VrDIR27	VrDIR28	VrDIR29	VrDIR30	VrDIR31	VrDIR33	VrDIR35	VrDIR36	VrDIR37
TATA	other elements	uknown	VrDIR1	VrDIR3	VrDIR7	VrDIR10	VrDIR11	VrDIR12	VrDIR13	VrDIR14	VrDIR15	VrDIR16	VrDIR17	VrDIR18	VrDIR19	VrDIR20	VrDIR22	VrDIR23	VrDIR24	VrDIR26	VrDIR27	VrDIR29	VrDIR30	VrDIR31	VrDIR32	VrDIR33	VrDIR36
AAGAA-motif	other elements	uknown	VrDIR1	VrDIR2	VrDIR3	VrDIR5	VrDIR6	VrDIR8	VrDIR10	VrDIR11	VrDIR13	VrDIR14	VrDIR16	VrDIR19	VrDIR21	VrDIR22	VrDIR24	VrDIR25	VrDIR26	VrDIR28	VrDIR30	VrDIR31	VrDIR32	VrDIR33	VrDIR35	VrDIR37
CGTCA-motif	hormone-responsive elements	cis-acting regulatory element involved in the MeJA-responsiveness	VrDIR4	VrDIR5	VrDIR6	VrDIR7	VrDIR8	VrDIR9	VrDIR10	VrDIR11	VrDIR12	VrDIR13	VrDIR14	VrDIR15	VrDIR16	VrDIR18	VrDIR20	VrDIR21	VrDIR22	VrDIR24	VrDIR26	VrDIR28	VrDIR30	VrDIR32	VrDIR35	VrDIR37
G-Box	light-responsive elements	cis-acting regulatory element involved in light responsiveness	VrDIR1	VrDIR6	VrDIR7	VrDIR8	VrDIR9	VrDIR10	VrDIR12	VrDIR13	VrDIR14	VrDIR15	VrDIR16	VrDIR18	VrDIR20	VrDIR21	VrDIR22	VrDIR24	VrDIR26	VrDIR27	VrDIR29	VrDIR33	VrDIR34	VrDIR35	VrDIR36	VrDIR37
Myb	other elements	uknown	VrDIR4	VrDIR5	VrDIR6	VrDIR8	VrDIR9	VrDIR10	VrDIR11	VrDIR12	VrDIR13	VrDIR15	VrDIR17	VrDIR18	VrDIR19	VrDIR20	VrDIR21	VrDIR22	VrDIR23	VrDIR27	VrDIR28	VrDIR29	VrDIR30	VrDIR34	VrDIR35	VrDIR36
TCT-motif	light-responsive elements	part of a light responsive element	VrDIR2	VrDIR3	VrDIR5	VrDIR7	VrDIR8	VrDIR10	VrDIR11	VrDIR12	VrDIR13	VrDIR15	VrDIR17	VrDIR19	VrDIR21	VrDIR22	VrDIR23	VrDIR24	VrDIR25	VrDIR27	VrDIR28	VrDIR29	VrDIR30	VrDIR32	VrDIR33	VrDIR34
Unnamed__1	other elements	uknown	VrDIR1	VrDIR2	VrDIR4	VrDIR5	VrDIR7	VrDIR9	VrDIR10	VrDIR11	VrDIR13	VrDIR14	VrDIR16	VrDIR18	VrDIR21	VrDIR22	VrDIR23	VrDIR24	VrDIR25	VrDIR26	VrDIR27	VrDIR30	VrDIR31	VrDIR33	VrDIR36	VrDIR37
TGACG-motif	hormone-responsive elements	cis-acting regulatory element involved in the MeJA-responsiveness	VrDIR4	VrDIR5	VrDIR6	VrDIR7	VrDIR8	VrDIR9	VrDIR10	VrDIR11	VrDIR12	VrDIR13	VrDIR14	VrDIR15	VrDIR16	VrDIR18	VrDIR20	VrDIR21	VrDIR22	VrDIR24	VrDIR26	VrDIR28	VrDIR30	VrDIR32	VrDIR35	VrDIR37
as-1	other elements	uknown	VrDIR4	VrDIR5	VrDIR6	VrDIR7	VrDIR8	VrDIR9	VrDIR10	VrDIR11	VrDIR12	VrDIR13	VrDIR14	VrDIR15	VrDIR16	VrDIR18	VrDIR20	VrDIR21	VrDIR22	VrDIR24	VrDIR26	VrDIR28	VrDIR30	VrDIR32	VrDIR35	VrDIR37
WUN-motif	other elements	uknown	VrDIR1	VrDIR3	VrDIR4	VrDIR5	VrDIR6	VrDIR10	VrDIR11	VrDIR13	VrDIR14	VrDIR15	VrDIR17	VrDIR19	VrDIR20	VrDIR21	VrDIR25	VrDIR29	VrDIR30	VrDIR31	VrDIR32	VrDIR33	VrDIR34	VrDIR36
MYB-like sequence	other elements	uknown	VrDIR2	VrDIR5	VrDIR6	VrDIR11	VrDIR15	VrDIR17	VrDIR18	VrDIR19	VrDIR21	VrDIR22	VrDIR23	VrDIR24	VrDIR26	VrDIR27	VrDIR29	VrDIR31	VrDIR32	VrDIR33	VrDIR34	VrDIR35	VrDIR36
TC-rich repeats	environmental stress-related elements	cis-acting element involved in defense and stress responsiveness	VrDIR1	VrDIR2	VrDIR4	VrDIR9	VrDIR11	VrDIR13	VrDIR14	VrDIR15	VrDIR17	VrDIR20	VrDIR21	VrDIR22	VrDIR24	VrDIR25	VrDIR29	VrDIR30	VrDIR31	VrDIR32	VrDIR35	VrDIR36
TCA-element	hormone-responsive elements	auxin-responsive element	VrDIR1	VrDIR2	VrDIR3	VrDIR4	VrDIR8	VrDIR12	VrDIR14	VrDIR16	VrDIR17	VrDIR18	VrDIR23	VrDIR24	VrDIR25	VrDIR26	VrDIR27	VrDIR30	VrDIR31	VrDIR35	VrDIR36
Myb-binding site	other elements	uknown	VrDIR3	VrDIR4	VrDIR7	VrDIR9	VrDIR10	VrDIR11	VrDIR12	VrDIR14	VrDIR17	VrDIR19	VrDIR20	VrDIR21	VrDIR22	VrDIR27	VrDIR28	VrDIR29	VrDIR30	VrDIR35
STRE	other elements	uknown	VrDIR1	VrDIR4	VrDIR5	VrDIR7	VrDIR8	VrDIR9	VrDIR12	VrDIR13	VrDIR14	VrDIR16	VrDIR20	VrDIR24	VrDIR28	VrDIR30	VrDIR32	VrDIR33	VrDIR34	VrDIR37
W box	other elements	uknown	VrDIR1	VrDIR3	VrDIR4	VrDIR5	VrDIR10	VrDIR11	VrDIR12	VrDIR13	VrDIR20	VrDIR22	VrDIR23	VrDIR26	VrDIR28	VrDIR29	VrDIR30	VrDIR33	VrDIR36
ABRE3a	other elements	uknown	VrDIR1	VrDIR2	VrDIR5	VrDIR10	VrDIR11	VrDIR13	VrDIR16	VrDIR18	VrDIR20	VrDIR22	VrDIR23	VrDIR25	VrDIR27	VrDIR32	VrDIR35	VrDIR37
ABRE4	other elements	uknown	VrDIR1	VrDIR2	VrDIR5	VrDIR10	VrDIR11	VrDIR13	VrDIR16	VrDIR18	VrDIR20	VrDIR22	VrDIR23	VrDIR25	VrDIR27	VrDIR32	VrDIR35	VrDIR37
Unnamed__6	other elements	uknown	VrDIR1	VrDIR7	VrDIR10	VrDIR11	VrDIR14	VrDIR15	VrDIR17	VrDIR23	VrDIR27	VrDIR30	VrDIR31	VrDIR33	VrDIR34	VrDIR36
GATA-motif	light-responsive elements	part of a light responsive element	VrDIR4	VrDIR7	VrDIR9	VrDIR12	VrDIR13	VrDIR14	VrDIR20	VrDIR21	VrDIR27	VrDIR28	VrDIR30	VrDIR34	VrDIR35
I-box	light-responsive elements	part of a light responsive element	VrDIR10	VrDIR12	VrDIR13	VrDIR18	VrDIR19	VrDIR21	VrDIR26	VrDIR27	VrDIR29	VrDIR30	VrDIR31	VrDIR32	VrDIR34
MBS	environmental stress-related elements	MYB binding site involved in drought-inducibility	VrDIR5	VrDIR8	VrDIR10	VrDIR11	VrDIR12	VrDIR17	VrDIR18	VrDIR20	VrDIR27	VrDIR28	VrDIR29	VrDIR34	VrDIR36
TGA-element	hormone-responsive elements	auxin-responsive element	VrDIR1	VrDIR3	VrDIR5	VrDIR6	VrDIR10	VrDIR12	VrDIR14	VrDIR15	VrDIR18	VrDIR20	VrDIR22	VrDIR25	VrDIR37
MRE	light-responsive elements	MYB binding site involved in light responsiveness	VrDIR2	VrDIR8	VrDIR9	VrDIR10	VrDIR15	VrDIR16	VrDIR17	VrDIR18	VrDIR26	VrDIR28	VrDIR34	VrDIR37
O2-site	development-related elements	cis-acting regulatory element involved in zein metabolism regulation	VrDIR4	VrDIR5	VrDIR8	VrDIR9	VrDIR11	VrDIR12	VrDIR22	VrDIR26	VrDIR28	VrDIR29	VrDIR35	VrDIR37
TCA	other elements	uknown	VrDIR3	VrDIR10	VrDIR11	VrDIR12	VrDIR13	VrDIR14	VrDIR15	VrDIR22	VrDIR24	VrDIR30	VrDIR32	VrDIR36
WRE3	other elements	uknown	VrDIR1	VrDIR6	VrDIR8	VrDIR9	VrDIR10	VrDIR12	VrDIR16	VrDIR18	VrDIR19	VrDIR29	VrDIR33	VrDIR35
AE-box	light-responsive elements	part of a module for light response	VrDIR3	VrDIR8	VrDIR10	VrDIR11	VrDIR18	VrDIR20	VrDIR28	VrDIR29	VrDIR31	VrDIR35	VrDIR36
CAT-box	development-related elements	cis-acting regulatory element related to meristem expression	VrDIR3	VrDIR4	VrDIR8	VrDIR9	VrDIR10	VrDIR12	VrDIR13	VrDIR14	VrDIR17	VrDIR28	VrDIR33
GA-motif	hormone-responsive elements	auxin-responsive element	VrDIR2	VrDIR5	VrDIR6	VrDIR7	VrDIR11	VrDIR14	VrDIR15	VrDIR21	VrDIR23	VrDIR25	VrDIR31
LTR	environmental stress-related elements	cis-acting element involved in low-temperature responsiveness	VrDIR3	VrDIR5	VrDIR6	VrDIR9	VrDIR10	VrDIR17	VrDIR18	VrDIR19	VrDIR29	VrDIR34	VrDIR37
Myc	other elements	uknown	VrDIR7	VrDIR8	VrDIR11	VrDIR16	VrDIR17	VrDIR20	VrDIR21	VrDIR23	VrDIR28	VrDIR33	VrDIR34
GARE-motif	hormone-responsive elements	gibberellin-responsive element	VrDIR3	VrDIR4	VrDIR9	VrDIR11	VrDIR14	VrDIR20	VrDIR28	VrDIR29	VrDIR30	VrDIR35
AT-rich element	site-binding related elements	binding site of AT-rich DNA binding protein (ATBP-1)	VrDIR3	VrDIR9	VrDIR13	VrDIR17	VrDIR19	VrDIR26	VrDIR33	VrDIR36	VrDIR37
chs-CMA1a	light-responsive elements	part of a light responsive element	VrDIR1	VrDIR3	VrDIR6	VrDIR15	VrDIR19	VrDIR20	VrDIR30	VrDIR34	VrDIR37
ACE	light-responsive elements	cis-acting element involved in light responsiveness	VrDIR1	VrDIR13	VrDIR15	VrDIR16	VrDIR20	VrDIR24	VrDIR25	VrDIR37
GCN4_motif	development-related elements	cis-regulatory element involved in endosperm expression	VrDIR3	VrDIR5	VrDIR6	VrDIR8	VrDIR17	VrDIR23	VrDIR24	VrDIR35
Gap-box	light-responsive elements	part of a light responsive element	VrDIR5	VrDIR7	VrDIR11	VrDIR13	VrDIR25	VrDIR26	VrDIR28	VrDIR30
TCCC-motif	light-responsive elements	part of a light responsive element	VrDIR4	VrDIR13	VrDIR14	VrDIR25	VrDIR29	VrDIR30	VrDIR33	VrDIR37
CCAAT-box	site-binding related elements	MYBHv1 binding site	VrDIR4	VrDIR5	VrDIR11	VrDIR17	VrDIR18	VrDIR22	VrDIR37
P-box	hormone-responsive elements	gibberellin-responsive element	VrDIR1	VrDIR4	VrDIR12	VrDIR13	VrDIR22	VrDIR28	VrDIR31
MYB recognition site	other elements	uknown	VrDIR4	VrDIR5	VrDIR11	VrDIR17	VrDIR18	VrDIR22	VrDIR37
TATC-box	hormone-responsive elements	gibberellin-responsive element	VrDIR4	VrDIR14	VrDIR22	VrDIR28	VrDIR30	VrDIR31	VrDIR32
AT1-motif	light-responsive elements	Solanum tuberosum part of a light responsive module	VrDIR10	VrDIR15	VrDIR29	VrDIR31	VrDIR32	VrDIR33
circadian	development-related elements	cis-acting regulatory element involved in circadian control	VrDIR2	VrDIR8	VrDIR11	VrDIR12	VrDIR17	VrDIR25
Unnamed__2	other elements	uknown	VrDIR2	VrDIR12	VrDIR26	VrDIR27	VrDIR28
3-AF1 binding site	light-responsive elements	light responsive element	VrDIR4	VrDIR8	VrDIR16	VrDIR17
ATCT-motif	light-responsive elements	part of a conserved DNA module involved in light responsiveness	VrDIR7	VrDIR12	VrDIR16	VrDIR22
AuxRR-core	hormone-responsive elements	cis-acting regulatory element involved in auxin responsiveness	VrDIR1	VrDIR6	VrDIR16	VrDIR19
DRE core	other elements	uknown	VrDIR3	VrDIR5	VrDIR22	VrDIR33
Unnamed__10	other elements	uknown	VrDIR6	VrDIR7	VrDIR22	VrDIR23
Unnamed__12	other elements	uknown	VrDIR6	VrDIR7	VrDIR22	VrDIR23
Unnamed__14	other elements	uknown	VrDIR6	VrDIR7	VrDIR22	VrDIR23
Unnamed__8	other elements	uknown	VrDIR6	VrDIR7	VrDIR22	VrDIR23
AT-richsequence	development-related elements	element for maximal elicitor-mediated activation (2copies)	VrDIR17	VrDIR23	VrDIR36
ATC-motif	light-responsive elements	part of a conserved DNA module involved in light responsiveness	VrDIR8	VrDIR30	VrDIR33
AT~ABRE	other elements	uknown	VrDIR20	VrDIR27	VrDIR37
Box II	light-responsive elements	part of a light responsive element	VrDIR10	VrDIR17	VrDIR22
HD-Zip 1	development-related elements	element involved in differentiation of the palisade mesophyll cells	VrDIR19	VrDIR25	VrDIR36
CCGTCC motif	other elements	uknown	VrDIR10	VrDIR11	VrDIR13
CCGTCC-box	other elements	uknown	VrDIR10	VrDIR11	VrDIR13
MBSI	site-binding related elements	MYB binding site involved in flavonoid biosynthetic genes regulation	VrDIR9	VrDIR16	VrDIR18
box S	other elements	uknown	VrDIR10	VrDIR12	VrDIR24
A-box	promoter-related elements	cis-acting regulatory element	VrDIR11	VrDIR13
Box I I I	site-binding related elements	protein binding site	VrDIR4	VrDIR13
CTAG-motif	light-responsive elements	part of a light responsive element	VrDIR20	VrDIR30
LAMP-element	light-responsive elements	part of a light responsive element	VrDIR2	VrDIR28
MSA-like	development-related elements	cis-acting element involved in cell cycle regulation	VrDIR6	VrDIR18
GTGGC-motif	light-responsive elements	part of a light responsive element	VrDIR5	VrDIR22
TGA-box	hormone-responsive elements	part of an auxin-responsive element	VrDIR13	VrDIR24
Sp1	light-responsive elements	light responsive element	VrDIR5	VrDIR10
chs-CMA2a	light-responsive elements	part of a light responsive element	VrDIR10	VrDIR11
4cl-CMA1b	light-responsive elements	light responsive element	VrDIR33
AuxRE	hormone-responsive elements	part of an auxin-responsive element	VrDIR9
CAG-motif	light-responsive elements	part of a light response element	VrDIR4
AP-1	other elements	uknown	VrDIR10
BoxII-like sequence	promoter-related elements	cis-acting regulatory element	VrDIR25
HD-Zip3	site-binding related elements	protein binding site	VrDIR34
CARE	other elements	uknown	VrDIR33
re2f-1	other elements	uknown	VrDIR19
