# Supplementary material for: Mungbean DIRIGENT Gene Subfamilies and Their Expression Profiles Under Salt and Drought Stresses
Source: Front Genet. 2021 Sep 22;12:658148. doi: 10.3389/fgene.2021.658148 (PMC8493098; doi:10.3389/fgene.2021.658148)
Supplement: Supplementary file 2 [file Table2.XLS]

## Sheet: Sheet3
Table S1 Primers used in this study
Primer codes	Forward primer sequences(5‘to3’)	Reverse primer sequences(5‘to3’)	Purposes
VrActin	TGCGAAGGCTGAGTATGATG	AGGAAATGCAAGTCCTCGAC	qRT-PCR
VrDIR1	AAGGTGCCATACTACCATTAGTT	TCTGGTGATGCTCCTAGTGGA	qRT-PCR
VrDIR2	AGTGACCTCGTACCAAGGGA	TCACGAACCCCTGTGCTTTT	qRT-PCR
VrDIR3	TGGCTAAGGGCCTGTCAAC	ACACTCCTTCTGCTTTTCCAAC	qRT-PCR
VrDIR4	AACGGTGCAAACCTTCCTCT	ATCCCTCCGTTGCCAAAGTT	qRT-PCR
VrDIR5	TTACGGTCGTGTTTGGTGGT	CCTTTGTAGCTGTCCTGTGC	qRT-PCR
VrDIR6	GGACCTTCGACCAATTCGGA	CGTTCACATTAGCGCCATCC	qRT-PCR
VrDIR7	CGGGCATCAAGGGAAGGAAT	GACGAAACCACCAGCAAACC	qRT-PCR
VrDIR8	TCATTGGCCTCACCGGAAAA	CCTGGGCCGATACTACAAGC	qRT-PCR
VrDIR9	TGCAACATCGTTCTAATGTCGT	GGTACAGTGACCCTCATAAGTCA	qRT-PCR
VrDIR10	ACGTGGTTATGCTCAGGCAA	GAGGCTGCATGGCTTCCATA	qRT-PCR
VrDIR11	ATGCTCAGGCAAAGACTCACA	GCATCTGACCATAAAGCAAAGA	qRT-PCR
VrDIR12	AAGCTGAGGTGAGGTGCTAC	ATCCCAAGCCTTCTACCGTT	qRT-PCR
VrDIR13	TTCACCCACCCCAGTCCAAG	GCTAACGGAAAACAGCCACAT	qRT-PCR
VrDIR14	TCCGTCATTTCCAAACAAATGC	CCGGCGGGTAAGAATATCGT	qRT-PCR
VrDIR15	AAACGACAAACCCTCCCTCC	ATGGTCAGTGGGTCCTCGAT	qRT-PCR
VrDIR16	CAGCAAGAAGAACTCTTGGCAAT	CTACCATTCAGCACATCCCTCA	qRT-PCR
VrDIR17	AGTGGTGCCAGCTATCCCTA	TTGCTGATGGATGTGACCCC	qRT-PCR
VrDIR18	GTGGAATGCAGTGGAAGAGC	CCTGAAGATGGGTTGGGAGT	qRT-PCR
VrDIR19	CAGAGCTAACGACGACAATGG	TGTGCGAAGAACGGTGAGTT	qRT-PCR
VrDIR20	CCCGTCACCTTGGACAACAA	AGGCACGCAGAGAAAGTGTT	qRT-PCR
VrDIR21	TCATCTAGCGTGGACATAGGA	TCTCCAGTTAGTTGTCTTGTCCTT	qRT-PCR
VrDIR22	AACTCTTCCATATACTGGCATCTTA	GCAGACAGAAAGGAAACTCAAC	qRT-PCR
VrDIR23	AAGGGACAAGGGACCAGAGA	GGGCTGCGTATAGGATGGTC	qRT-PCR
VrDIR24	CCGTGCAAGAAGTTGGTGTT	CCAAAATGGTTCTGCCCTGC	qRT-PCR
VrDIR25	GCTCACAGAGCTTCCGAATG	ACTTACCCTGCGTGAATGCC	qRT-PCR
VrDIR26	TTCGTGCAAAGCATTCCTCC	ACTTGTCTGTGGTGGGTGC	qRT-PCR
VrDIR27	AGTTCAGCAGATGGGAGCAG	CCCTGTGCCTCCTATCACAG	qRT-PCR
VrDIR28	GCGGGTACTTCATTTGCACC	CCAAAGCCTAGTCCCAGTCC	qRT-PCR
VrDIR29	AGAGTTGCCTGTGGTTGGAG	CCGGTGGTAGGGTCAAAGTG	qRT-PCR
VrDIR30	TGGGGCGGTGAACATGATAG	GCATAGAACCCCTGTGCCTT	qRT-PCR
VrDIR31	CATTCTTAGTGGGCGCAACC	CAAGCCAAATGCTGTGGTGG	qRT-PCR
VrDIR32	TAAATCGTGGTGGCGAATGG	ACAATGTCGTGTTTGTTTCTTGC	qRT-PCR
VrDIR33	CAGGGGCTATGTTGAGTCCT	TTCAAGAACAACAACTGCAATGAT	qRT-PCR
VrDIR34	TACTTCCACGAGAGGTTCGC	GCCGAATAAGGTGCTGGAGT	qRT-PCR
VrDIR35	CTTCTTTCGGACTGGTGGGT	ATCGAACTCCGTTTGGGACG	qRT-PCR
VrDIR36	AGTGTTTTGATGTTGTTGTGAGAGA	TACCAATCACCACGTATTCAAGT	qRT-PCR
VrDIR37	TGTTTTCTCACTCCACACTCCT	TTGCTGGTGAGAGAGAAGTTGA	qRT-PCR
